# Supplementary material for: Comparison of Deep Learning and Traditional Machine Learning Models for Predicting Mild Cognitive Impairment Using Plasma Proteomic Biomarkers
Source: Int J Mol Sci. 2025 Mar 8;26(6):2428. doi: 10.3390/ijms26062428 (PMC11941952; doi:10.3390/ijms26062428)
Supplement: Supplementary file 1 [file ijms-26-02428-s001.zip]

Archive with 1 entries (1 files):
- ijms-3455528-supplementary.xlsx
