# Supplementary material for: Comparison of Deep Learning and Traditional Machine Learning Models for Predicting Mild Cognitive Impairment Using Plasma Proteomic Biomarkers
Source: Int J Mol Sci. 2025 Mar 8;26(6):2428. doi: 10.3390/ijms26062428 (PMC11941952; doi:10.3390/ijms26062428)
Supplement: Supplementary file 1 [file ijms-26-02428-s001.zip › ijms-3455528-supplementary.xlsx]

## Sheet: Table S1 LASSO and t Test
Table S1 - Feature selection of 146 proteomic biomakers
Number	Protein	LASSO_Coefficients	T-test in GLM
13100109	ZPARC	-0.880617	0.00762357
13100017	ZApoD	-0.772672	0.00167283
13100018	ZApoE	-0.574697	6.98472e-09
13100012	ZApoAII	-0.541919	6.58941e-08
13100027	ZC3	-0.355299	0.00144803
13100034	ZCgA	-0.28574	0.0202927
13100072	ZIL16	-0.25134	0.00913314
13100023	ZBLC	-0.243706	0.473881
13100041	ZCRP	-0.222057	0.00213962
13100141	ZTTR	-0.208843	9.5626e-08
13100105	ZOsteopontin	-0.202735	0.0760483
13100075	ZIL6r	-0.157277	0.0236302
13100031	ZCD40L	-0.113666	0.135136
13100104	ZNR_CAM	-0.112316	0.0176067
13100061	ZHaptoglobin	-0.0959573	0.150714
13100146	ZvWF	-0.0914063	0.524208
13100090	ZMI	-0.060753	0.00314018
13100052	ZFasL	-0.055664	0.00681069
13100049	ZFABP	-0.021051	0.229651
13100009	ZANG2	0.0106259	0.000522617
13100063	ZHCC4	0.0242433	0.817277
13100001	ZA1Micro	0.0286454	0.00384843
13100064	ZHGF	0.0435652	0.0825721
13100047	ZEotaxin3	0.0468903	1.06475e-05
13100108	ZPAPPA	0.109228	0.000363903
13100014	ZApoB	0.121399	0.504271
13100116	ZPYY	0.122305	0.000998167
13100128	ZTTotal	0.14762	0.00956472
13100003	ZAACT	0.180893	0.0526401
13100008	ZAGRP	0.190359	0.121401
13100094	ZMMP1	0.230179	0.0183725
13100029	ZCalcitonin	0.275948	0.000413502
13100139	ZSerotransferrin	0.280716	0.189751
13100062	ZHBELGF	0.542056	9.46403e-06
13100091	ZMIP1a	0.815771	3.2061e-06
13100013	ZApoAIV	.	0.0132263
13100002	ZA2Macro	.	0.0890631
13100019	ZApoH	.	0.0365765
13100025	ZBNP	.	1.31899e-05
13100069	ZILGFBP	.	0.000550037
13100111	ZPLGF	.	0.426553
13100042	ZCystatinC	.	0.266662
13100134	ZTNC	.	0.00496849
13100122	ZSGOT	.	0.533985
13100099	ZMMP9t	.	0.0900031
13100095	ZMMP10	.	0.0195066
13100073	ZIL18	.	0.223022
13100119	ZResistin	.	0.284706
13100015	ZApoCI	.	0.00224225
13100127	ZTECK	.	0.162657
13100050	ZFactorVII	.	0.0519994
13100054	ZFGF4	.	0.138674
13100125	ZSortilin	.	0.0832583
13100080	ZLeptin	.	0.00244078
13100117	ZRAGE	.	0.415259
13100039	ZCortisol	.	0.287581
13100130	ZTHP	.	0.206221
13100070	ZIGM	.	0.00475407
13100124	ZSOD1	.	0.687565
13100093	ZMIP3a	.	0.220161
13100138	ZTNF_AIL	.	0.911829
13100020	ZAXL	.	0.941459
13100068	ZIgE	.	0.666768
13100092	ZMIP1b	.	0.428273
13100077	ZInsulin	.	0.101066
13100102	ZMyoglobin	.	0.343587
13100126	ZTBG	.	0.874203
13100087	ZMCSF1	.	0.764461
13100026	ZBTC	.	0.115266
13100136	ZTNFR2	.	0.919221
13100006	ZAdiponectin	.	0.235815
13100016	ZApoCIII	.	0.0279934
13100074	ZIL3	.	0.720308
13100123	ZSHBG	.	0.77787
13100132	ZTIM1	.	0.280438
13100110	ZPDGFBB	.	0.68305
13100030	ZCD40	.	0.251861
13100053	ZFetuinA	.	0.026573
13100038	ZCFH	.	0.274209
13100144	ZVitronectin	.	0.00357301
13100135	ZTNFalpha	.	0.830176
13100022	ZBDNF	.	0.957822
13100142	ZVCAM1	.	0.355676
13100037	ZCNTF	.	0.20362
13100103	ZNGAL	.	0.013485
13100118	ZRANTES	.	0.691674
13100115	ZpMtotal	.	0.275725
13100044	ZEGFR	.	0.975841
13100097	ZMMP7	.	0.599512
13100036	ZCLU	.	0.0861086
13100143	ZVEGF	.	0.417558
13100145	ZVKDP	.	0.224365
13100067	ZIgA	.	0.366572
13100112	ZPPP	.	0.0474994
13100121	ZSCF	.	0.157049
13100056	ZFRTN	.	0.113508
13100089	ZMMIF	.	0.414277
13100046	ZEotaxin1	.	0.248172
13100078	ZIP10	.	0.202311
13100101	ZMPO	.	0.159212
13100065	ZI309	.	0.448701
13100059	ZGROalph	.	0.861905
13100114	ZpM	.	0.414808
13100085	ZMCP3	.	0.594772
13100033	ZCEA	.	0.672504
13100010	ZAngiotensinogen	.	0.0165264
13100113	ZPRL	.	0.708655
13100133	ZTM	.	0.672769
13100140	ZTSH	.	0.619993
13100137	ZThrombopoietin	.	0.127132
13100024	ZBMP6	.	0.149705
13100100	ZMPIF11	.	0.347103
13100055	ZFibrinogen	.	0.126578
13100032	ZCD5L	.	0.0858959
13100011	ZApoAI	.	0.186524
13100086	ZMCP4	.	0.0875891
13100106	ZPAI1	.	0.236211
13100057	ZFSH	.	0.212871
13100045	ZEDNA	.	0.538438
13100098	ZMMP9	.	0.988656
13100120	ZSAP	.	0.683265
13100005	ZACE	.	0.0659287
13100028	ZCA199	.	0.959983
13100007	ZAFP	.	0.854575
13100076	ZIL8	.	0.116035
13100060	ZGSTalp	.	0.00334024
13100066	ZICAM1	.	0.970326
13100107	ZPAP	.	0.62894
13100083	ZMCP1	.	0.546283
13100084	ZMCP2	.	0.447891
13100004	ZAAT	.	0.0332624
13100082	ZLpa	.	0.689181
13100071	ZIL13	.	0.968577
13100051	ZFAS	.	0.325028
13100131	ZThrombospondin1	.	0.566548
13100035	ZCKMB	.	0.298117
13100043	ZEGF	.	0.159069
13100048	ZESelectin	.	0.966951
13100040	ZCpeptide	.	0.883984
13100129	ZTFF3	.	0.293933
13100081	ZLH	.	0.419906
13100096	ZMMP2	.	0.627666
13100058	ZGH	.	0.735939
13100021	ZB2M	.	0.677561
13100079	ZKIM1	.	0.806542
13100088	ZMDC	.	0.128557

## Sheet: Table S2 Pearson correlation
Table S2_Pearson correlation
		ZPTAU	ZTAU	ZABETA	ZPHS	ZA1Micro	ZAACT	ZAGRP	ZANG2	ZApoAII	ZApoB	ZApoD	ZApoE	ZBLC	ZC3	ZCalcitonin	ZCD40L	ZCgA	ZCRP	ZEotaxin3	ZFABP	ZFasL	ZHaptoglobin	ZHBELGF	ZHCC4	ZHGF	ZIL16	ZIL6r	ZMI	ZMIP1a	ZMMP1	ZNR_CAM	ZOsteopontin	ZPAPPA	ZPARC	ZPYY	ZTTotal	ZSerotransferrin	ZTTR	ZvWF
ZPTAU	Pearson Correlation	--
	N	239
ZTAU	Pearson Correlation	.980**	--
	Sig. (2-tailed)	<.001
	N	239	239
ZABETA	Pearson Correlation	-.356**	-.272**	--
	Sig. (2-tailed)	<.001	<.001
	N	239	239	239
ZPHS	Pearson Correlation	.297**	.279**	-.469**	--
	Sig. (2-tailed)	<.001	<.001	<.001
	N	239	239	239	239
ZA1Micro	Pearson Correlation	0.006	0.016	-0.101	-0.054	--
	Sig. (2-tailed)	0.931	0.809	0.118	0.404
	N	239	239	239	239	239
ZAACT	Pearson Correlation	0.075	0.109	-0.033	0.018	0.073	--
	Sig. (2-tailed)	0.247	0.091	0.615	0.787	0.262
	N	239	239	239	239	239	239
ZAGRP	Pearson Correlation	-0.024	-0.047	-0.087	0.021	.181**	.266**	--
	Sig. (2-tailed)	0.711	0.473	0.179	0.75	0.005	<.001
	N	239	239	239	239	239	239	239
ZANG2	Pearson Correlation	0.099	0.118	-.132*	0.047	.183**	.202**	.156*	--
	Sig. (2-tailed)	0.129	0.069	0.042	0.469	0.005	0.002	0.015
	N	239	239	239	239	239	239	239	239
ZApoAII	Pearson Correlation	-0.091	-0.087	.157*	-0.066	-0.127	-0.125	-0.11	-.183**	--
	Sig. (2-tailed)	0.162	0.178	0.015	0.306	0.051	0.054	0.089	0.004
	N	239	239	239	239	239	239	239	239	239
ZApoB	Pearson Correlation	0.028	0.028	-0.051	0.09	0.098	-0.092	0.092	-.230**	.135*	--
	Sig. (2-tailed)	0.662	0.662	0.432	0.167	0.13	0.155	0.155	<.001	0.037
	N	239	239	239	239	239	239	239	239	239	239
ZApoD	Pearson Correlation	-0.033	-0.035	-0.003	-.137*	-0.073	0.058	-0.037	.135*	-0.06	-0.059	--
	Sig. (2-tailed)	0.608	0.585	0.96	0.034	0.26	0.368	0.569	0.037	0.358	0.367
	N	239	239	239	239	239	239	239	239	239	239	239
ZApoE	Pearson Correlation	-0.018	0.001	.292**	-.369**	0.008	0.083	0.099	0.038	.140*	.143*	0.119	--
	Sig. (2-tailed)	0.787	0.984	<.001	<.001	0.898	0.202	0.128	0.557	0.03	0.027	0.066
	N	239	239	239	239	239	239	239	239	239	239	239	239
ZBLC	Pearson Correlation	-0.006	0.005	-0.106	0.052	.129*	.159*	0.107	.263**	-.197**	-.208**	0.107	0.017	--
	Sig. (2-tailed)	0.921	0.937	0.102	0.422	0.047	0.014	0.098	<.001	0.002	0.001	0.099	0.797
	N	239	239	239	239	239	239	239	239	239	239	239	239	239
ZC3	Pearson Correlation	-0.029	-0.008	.183**	-0.074	.129*	0.005	0.014	-0.11	.225**	.134*	-0.124	0.074	-.253**	--
	Sig. (2-tailed)	0.657	0.901	0.005	0.254	0.047	0.944	0.83	0.089	<.001	0.039	0.056	0.255	<.001
	N	239	239	239	239	239	239	239	239	239	239	239	239	239	239
ZCalcitonin	Pearson Correlation	-0.047	-0.036	-.143*	0.028	.284**	-0.053	-0.006	0.114	-0.008	-0.001	-0.126	-0.06	-0.002	-0.065	--
	Sig. (2-tailed)	0.473	0.582	0.027	0.662	<.001	0.412	0.931	0.08	0.898	0.99	0.051	0.355	0.976	0.316
	N	239	239	239	239	239	239	239	239	239	239	239	239	239	239	239
ZCD40L	Pearson Correlation	-0.049	-0.048	0.014	0.074	-.203**	0.02	-0.098	0.001	-0.011	-0.092	0.12	-0.017	-0.021	0.02	-.191**	--
	Sig. (2-tailed)	0.452	0.458	0.825	0.254	0.002	0.762	0.13	0.991	0.862	0.155	0.063	0.792	0.743	0.76	0.003
	N	239	239	239	239	239	239	239	239	239	239	239	239	239	239	239	239
ZCgA	Pearson Correlation	-.257**	-.218**	.201**	-.236**	.198**	-0.012	-0.052	0.059	-0.04	-0.066	0.084	0.061	.160*	-.206**	0.106	-.136*	--
	Sig. (2-tailed)	<.001	<.001	0.002	<.001	0.002	0.859	0.427	0.36	0.537	0.312	0.194	0.347	0.013	0.001	0.104	0.036
	N	239	239	239	239	239	239	239	239	239	239	239	239	239	239	239	239	239
ZCRP	Pearson Correlation	-0.081	-0.057	.164*	-.256**	.143*	0.097	0.069	0.022	-0.016	-0.016	-0.05	.166*	0.015	.320**	-0.069	0.067	-.148*	--
	Sig. (2-tailed)	0.212	0.378	0.011	<.001	0.027	0.135	0.285	0.729	0.808	0.805	0.444	0.01	0.818	<.001	0.287	0.3	0.022
	N	239	239	239	239	239	239	239	239	239	239	239	239	239	239	239	239	239	239
ZEotaxin3	Pearson Correlation	0.091	0.068	-.278**	0.078	.172**	.204**	0.098	.423**	-.245**	-0.111	.164*	-0.118	.459**	-.315**	0.039	-0.034	.134*	-.177**	--
	Sig. (2-tailed)	0.159	0.294	<.001	0.231	0.008	0.002	0.13	<.001	<.001	0.087	0.011	0.069	<.001	<.001	0.548	0.606	0.038	0.006
	N	239	239	239	239	239	239	239	239	239	239	239	239	239	239	239	239	239	239	239
ZFABP	Pearson Correlation	-.176**	-.150*	0.073	-0.121	.407**	0.06	0.044	.232**	-0.086	-0.079	0.081	.134*	.141*	-0.022	.224**	-0.117	.217**	.141*	0.062	--
	Sig. (2-tailed)	0.006	0.021	0.262	0.062	<.001	0.352	0.498	<.001	0.186	0.226	0.21	0.038	0.029	0.734	<.001	0.071	<.001	0.029	0.341
	N	239	239	239	239	239	239	239	239	239	239	239	239	239	239	239	239	239	239	239	239
ZFasL	Pearson Correlation	-0.106	-0.122	0.04	-0.012	-0.021	-.166*	.406**	0.029	0.013	0.039	0.056	0.126	0.019	-0.005	-0.095	-0.043	0.027	0.009	0.058	-0.068	--
	Sig. (2-tailed)	0.102	0.06	0.537	0.849	0.744	0.01	<.001	0.658	0.846	0.55	0.392	0.051	0.769	0.939	0.143	0.512	0.68	0.884	0.376	0.298
	N	239	239	239	239	239	239	239	239	239	239	239	239	239	239	239	239	239	239	239	239	239
ZHaptoglobin	Pearson Correlation	-0.069	-0.05	0.09	-0.094	-0.029	0.114	-0.022	0.028	0.033	0.005	-0.009	-0.045	0.001	.142*	-0.122	0.051	0.037	.271**	-0.089	0.037	-0.022	--
	Sig. (2-tailed)	0.285	0.445	0.168	0.149	0.653	0.078	0.739	0.669	0.608	0.942	0.892	0.485	0.992	0.028	0.06	0.432	0.565	<.001	0.17	0.572	0.737
	N	239	239	239	239	239	239	239	239	239	239	239	239	239	239	239	239	239	239	239	239	239	239
ZHBELGF	Pearson Correlation	-0.007	0.002	-.206**	.152*	.291**	-0.012	-0.004	.245**	-.185**	-0.034	0.078	-0.026	.216**	-.130*	0.087	.144*	.212**	-0.032	.320**	.172**	-0.088	0.035	--
	Sig. (2-tailed)	0.919	0.98	0.001	0.019	<.001	0.857	0.953	<.001	0.004	0.598	0.231	0.692	<.001	0.045	0.178	0.026	<.001	0.628	<.001	0.008	0.173	0.591
	N	239	239	239	239	239	239	239	239	239	239	239	239	239	239	239	239	239	239	239	239	239	239	239
ZHCC4	Pearson Correlation	0.063	0.068	-0.012	-0.008	.336**	0.045	-0.016	0.075	0.123	0.102	0.049	.198**	-0.024	.276**	0.088	-0.112	-0.019	.164*	-0.036	.240**	-0.078	-0.036	-0.002	--
	Sig. (2-tailed)	0.336	0.297	0.859	0.906	<.001	0.49	0.805	0.249	0.057	0.116	0.455	0.002	0.712	<.001	0.177	0.084	0.764	0.011	0.583	<.001	0.227	0.583	0.97
	N	239	239	239	239	239	239	239	239	239	239	239	239	239	239	239	239	239	239	239	239	239	239	239	239
ZHGF	Pearson Correlation	0.004	0.014	-0.007	-0.023	.306**	.195**	.242**	.240**	-0.064	0.026	0.043	0.109	.214**	0.031	0.03	-0.112	0.045	.165*	0.104	.232**	0.088	-0.087	.154*	.378**	--
	Sig. (2-tailed)	0.945	0.827	0.917	0.728	<.001	0.002	<.001	<.001	0.326	0.685	0.509	0.092	<.001	0.634	0.65	0.083	0.489	0.01	0.109	<.001	0.176	0.182	0.017	<.001
	N	239	239	239	239	239	239	239	239	239	239	239	239	239	239	239	239	239	239	239	239	239	239	239	239	239
ZIL16	Pearson Correlation	-0.101	-0.072	0.071	-0.085	.310**	0.011	0.076	.128*	-0.015	-0.028	0.097	.271**	0.121	0.084	0.116	0.043	.211**	.172**	0.046	.378**	0.064	-.162*	.278**	.148*	.204**	--
	Sig. (2-tailed)	0.118	0.268	0.274	0.191	<.001	0.866	0.244	0.049	0.823	0.664	0.134	<.001	0.063	0.196	0.074	0.504	0.001	0.008	0.482	<.001	0.328	0.012	<.001	0.022	0.002
	N	239	239	239	239	239	239	239	239	239	239	239	239	239	239	239	239	239	239	239	239	239	239	239	239	239	239
ZIL6r	Pearson Correlation	0.027	0.033	0.048	-0.005	-0.033	-0.098	-0.065	0.003	0.05	0.049	0.094	.175**	0.016	-0.034	-0.066	0.088	0.057	-0.011	0.043	-0.025	0.044	0.082	.139*	-0.079	-0.048	.131*	--
	Sig. (2-tailed)	0.677	0.612	0.462	0.943	0.608	0.13	0.318	0.963	0.445	0.448	0.149	0.007	0.81	0.6	0.308	0.177	0.38	0.869	0.505	0.701	0.499	0.207	0.032	0.225	0.464	0.044
	N	239	239	239	239	239	239	239	239	239	239	239	239	239	239	239	239	239	239	239	239	239	239	239	239	239	239	239
ZMI	Pearson Correlation	-0.005	0.03	0.066	-0.082	.231**	.141*	.139*	.179**	0.059	-0.038	.146*	0.069	.346**	-0.048	-0.034	-0.108	.231**	.184**	.174**	.217**	0.084	0.113	.180**	0.094	.273**	.189**	.191**	--
	Sig. (2-tailed)	0.943	0.644	0.307	0.207	<.001	0.029	0.032	0.006	0.366	0.56	0.024	0.289	<.001	0.456	0.602	0.097	<.001	0.004	0.007	<.001	0.197	0.08	0.005	0.148	<.001	0.003	0.003
	N	239	239	239	239	239	239	239	239	239	239	239	239	239	239	239	239	239	239	239	239	239	239	239	239	239	239	239	239
ZMIP1a	Pearson Correlation	0.064	0.051	-.131*	0.054	.137*	0.099	0.072	.313**	-.191**	-0.066	0.062	-.142*	0.114	-0.065	0.094	-0.034	0.068	-0.021	.223**	.225**	-0.003	0.015	.289**	0.023	.266**	.150*	-0.116	0.065	--
	Sig. (2-tailed)	0.327	0.435	0.043	0.403	0.035	0.128	0.266	<.001	0.003	0.31	0.343	0.028	0.08	0.316	0.147	0.606	0.295	0.743	<.001	<.001	0.966	0.814	<.001	0.724	<.001	0.02	0.075	0.317
	N	239	239	239	239	239	239	239	239	239	239	239	239	239	239	239	239	239	239	239	239	239	239	239	239	239	239	239	239	239
ZMMP1	Pearson Correlation	0.04	0.029	-.129*	0.037	.144*	.306**	.459**	.163*	-.277**	-0.014	0.026	.216**	.222**	-0.06	-0.017	.213**	0.03	0.072	.175**	0.064	.166*	0.038	.216**	0.041	.332**	.167**	0.063	.163*	0.105	--
	Sig. (2-tailed)	0.535	0.661	0.047	0.572	0.026	<.001	<.001	0.012	<.001	0.834	0.688	<.001	<.001	0.358	0.792	<.001	0.645	0.269	0.007	0.321	0.01	0.56	<.001	0.527	<.001	0.01	0.329	0.012	0.104
	N	239	239	239	239	239	239	239	239	239	239	239	239	239	239	239	239	239	239	239	239	239	239	239	239	239	239	239	239	239	239
ZNR_CAM	Pearson Correlation	-0.113	-0.126	0.112	-0.106	0.07	-0.12	0.099	0.11	0.036	0.001	0.055	0.114	.155*	-0.046	0.002	-.129*	.191**	-0.064	.155*	0.113	.233**	-.157*	-0.026	0.072	.157*	0.05	-0.021	0.03	0.065	-0.048	--
	Sig. (2-tailed)	0.082	0.051	0.083	0.101	0.28	0.065	0.129	0.09	0.58	0.984	0.4	0.079	0.017	0.475	0.972	0.046	0.003	0.325	0.017	0.08	<.001	0.015	0.69	0.267	0.015	0.444	0.744	0.648	0.319	0.456
	N	239	239	239	239	239	239	239	239	239	239	239	239	239	239	239	239	239	239	239	239	239	239	239	239	239	239	239	239	239	239	239
ZOsteopontin	Pearson Correlation	-0.096	-0.069	0.088	-.177**	.194**	0.108	-0.038	.170**	-.174**	-.156*	0.045	0.081	.275**	-.127*	0	-.146*	.487**	0.029	.192**	.295**	-0.049	0.114	.200**	0.124	.180**	0.121	0.092	.248**	.188**	0.004	.203**	--
	Sig. (2-tailed)	0.14	0.285	0.177	0.006	0.003	0.095	0.557	0.008	0.007	0.016	0.491	0.214	<.001	0.05	0.999	0.024	<.001	0.656	0.003	<.001	0.454	0.078	0.002	0.056	0.005	0.061	0.157	<.001	0.003	0.949	0.002
	N	239	239	239	239	239	239	239	239	239	239	239	239	239	239	239	239	239	239	239	239	239	239	239	239	239	239	239	239	239	239	239	239
ZPAPPA	Pearson Correlation	0.096	0.088	-.169**	0.073	.210**	-0.043	.129*	0.031	-.166*	0.123	-0.063	-.167**	.155*	-.233**	.138*	-0.095	0.036	-0.032	.152*	0.056	-0.011	-.131*	0.019	-0.031	.153*	-0.085	-.144*	0.069	0.048	0.011	.188**	.131*	--
	Sig. (2-tailed)	0.141	0.176	0.009	0.261	0.001	0.504	0.046	0.636	0.01	0.057	0.334	0.01	0.017	<.001	0.033	0.143	0.582	0.627	0.019	0.389	0.871	0.042	0.765	0.629	0.018	0.188	0.026	0.286	0.459	0.865	0.004	0.043
	N	239	239	239	239	239	239	239	239	239	239	239	239	239	239	239	239	239	239	239	239	239	239	239	239	239	239	239	239	239	239	239	239	239
ZPARC	Pearson Correlation	-0.084	-0.072	0.118	-0.092	0.126	0.083	0.123	0.119	-0.04	0.006	0.022	0.073	.160*	0.047	0.02	-0.085	0.049	.227**	-0.04	.288**	0.013	0.041	0.078	0.11	.379**	.212**	0.016	.315**	.467**	0.087	0.015	.227**	0.039	--
	Sig. (2-tailed)	0.197	0.269	0.068	0.157	0.052	0.201	0.057	0.066	0.536	0.923	0.738	0.261	0.013	0.471	0.754	0.191	0.452	<.001	0.543	<.001	0.837	0.53	0.232	0.091	<.001	<.001	0.801	<.001	<.001	0.178	0.816	<.001	0.548
	N	239	239	239	239	239	239	239	239	239	239	239	239	239	239	239	239	239	239	239	239	239	239	239	239	239	239	239	239	239	239	239	239	239	239
ZPYY	Pearson Correlation	0.097	0.087	-.180**	.212**	.301**	.152*	.259**	.207**	-0.07	-0.004	0	-0.061	0.05	0.043	0.107	-0.012	-0.039	0.057	0.092	.264**	-0.009	-0.055	0.127	.132*	.170**	.150*	-0.015	.138*	.159*	.217**	0.064	0.04	.157*	0.041	--
	Sig. (2-tailed)	0.135	0.179	0.005	0.001	<.001	0.018	<.001	0.001	0.28	0.946	0.997	0.345	0.443	0.508	0.098	0.855	0.548	0.383	0.156	<.001	0.889	0.396	0.05	0.041	0.009	0.02	0.823	0.033	0.014	<.001	0.324	0.536	0.015	0.527
	N	239	239	239	239	239	239	239	239	239	239	239	239	239	239	239	239	239	239	239	239	239	239	239	239	239	239	239	239	239	239	239	239	239	239	239
ZTTotal	Pearson Correlation	-.134*	-.151*	-0.077	-0.021	.194**	0.021	0.123	-0.054	-.213**	0.07	0.1	-.159*	0.011	-0.027	.154*	-0.09	.137*	-0.061	-0.021	0.074	-0.018	-0.101	0.005	0.025	.173**	0.125	-0.085	-0.068	0.106	0.083	-0.024	0.023	0.071	.135*	0.017	--
	Sig. (2-tailed)	0.038	0.02	0.238	0.752	0.003	0.741	0.057	0.406	<.001	0.279	0.122	0.014	0.863	0.675	0.017	0.165	0.034	0.345	0.748	0.256	0.787	0.118	0.937	0.695	0.007	0.053	0.19	0.297	0.103	0.201	0.715	0.724	0.272	0.038	0.799
	N	239	239	239	239	239	239	239	239	239	239	239	239	239	239	239	239	239	239	239	239	239	239	239	239	239	239	239	239	239	239	239	239	239	239	239	239
ZSerotransferrin	Pearson Correlation	0.066	0.064	-0.026	0.122	-0.03	-0.003	0.018	-0.065	.250**	.133*	.193**	-0.008	-.177**	.258**	-0.113	-0.07	-0.055	-0.11	-0.113	-0.027	0.01	0.002	-0.019	0.078	0.056	-0.068	-0.016	-0.027	0.052	-0.024	-0.047	-.250**	-.228**	-0.058	0.027	0.044	--
	Sig. (2-tailed)	0.309	0.321	0.693	0.061	0.642	0.961	0.777	0.316	<.001	0.04	0.003	0.905	0.006	<.001	0.082	0.284	0.4	0.089	0.08	0.678	0.881	0.971	0.768	0.23	0.385	0.298	0.805	0.683	0.423	0.713	0.472	<.001	<.001	0.371	0.681	0.499
	N	239	239	239	239	239	239	239	239	239	239	239	239	239	239	239	239	239	239	239	239	239	239	239	239	239	239	239	239	239	239	239	239	239	239	239	239	239
ZTTR	Pearson Correlation	-.135*	-.127*	.200**	-0.102	.149*	-.140*	0.028	-.171**	.343**	.239**	0.116	.253**	-0.052	.141*	0.056	-0.065	.149*	-0.121	-.188**	0.082	0.036	-0.051	-0.051	0.072	0.056	0.073	0.003	0.021	-0.099	-0.026	0.069	-0.077	-0.031	0.019	0.044	0.065	.223**	--
	Sig. (2-tailed)	0.038	0.049	0.002	0.117	0.021	0.031	0.668	0.008	<.001	<.001	0.073	<.001	0.424	0.03	0.388	0.316	0.021	0.062	0.004	0.207	0.579	0.429	0.434	0.268	0.388	0.263	0.968	0.752	0.127	0.693	0.288	0.237	0.638	0.764	0.502	0.314	<.001
	N	239	239	239	239	239	239	239	239	239	239	239	239	239	239	239	239	239	239	239	239	239	239	239	239	239	239	239	239	239	239	239	239	239	239	239	239	239	239
ZvWF	Pearson Correlation	-0.062	-0.049	-0.02	0.009	0.108	.140*	-0.017	0.099	0.048	0.009	0.075	0.082	0.003	.247**	0.032	-0.042	-0.08	0.083	-0.037	0.075	0.012	0.007	0.074	.152*	.164*	.150*	0.059	0.039	0.091	0.072	0	-0.068	-0.118	0.111	0.042	0.015	0.102	0.047	--
	Sig. (2-tailed)	0.337	0.452	0.755	0.893	0.096	0.03	0.792	0.126	0.464	0.894	0.248	0.204	0.961	<.001	0.622	0.519	0.217	0.203	0.572	0.251	0.859	0.918	0.255	0.019	0.011	0.02	0.36	0.551	0.162	0.27	0.996	0.296	0.068	0.087	0.52	0.822	0.117	0.47
	N	239	239	239	239	239	239	239	239	239	239	239	239	239	239	239	239	239	239	239	239	239	239	239	239	239	239	239	239	239	239	239	239	239	239	239	239	239	239	239
** Correlation is significant at the 0.01 level (2-tailed).
* Correlation is significant at the 0.05 level (2-tailed).

## Sheet: Table S3 Spearmon correlation
Table S3 Spearman's Correlation
		ZPTAU	ZTAU	ZABETA	ZPHS	ZA1Micro	ZAACT	ZAGRP	ZANG2	ZApoAII	ZApoB	ZApoD	ZApoE	ZBLC	ZC3	ZCalcitonin	ZCD40L	ZCgA	ZCRP	ZEotaxin3	ZFABP	ZFasL	ZHaptoglobin	ZHBELGF	ZHCC4	ZHGF	ZIL16	ZIL6r	ZMI	ZMIP1a	ZMMP1	ZNR_CAM	ZOsteopontin	ZPAPPA	ZPARC	ZPYY	ZTTotal	ZSerotransferrin	ZTTR	ZvWF
ZPTAU	Correlation Coefficient	--
	Sig. (2-tailed)	.
	N	239
ZTAU	Correlation Coefficient	.981**	--
	Sig. (2-tailed)	<.001	.
	N	239	239
ZABETA	Correlation Coefficient	-.335**	-.235**	--
	Sig. (2-tailed)	<.001	<.001	.
	N	239	239	239
ZPHS	Correlation Coefficient	.352**	.322**	-.470**	--
	Sig. (2-tailed)	<.001	<.001	<.001	.
	N	239	239	239	239
ZA1Micro	Correlation Coefficient	-0.005	0.011	-0.068	-0.006	--
	Sig. (2-tailed)	0.937	0.863	0.292	0.922	.
	N	239	239	239	239	239
ZAACT	Correlation Coefficient	0.061	0.084	0.007	0.001	0.115	--
	Sig. (2-tailed)	0.349	0.197	0.915	0.985	0.076	.
	N	239	239	239	239	239	239
ZAGRP	Correlation Coefficient	-0.095	-0.107	-0.091	0.049	.188**	.202**	--
	Sig. (2-tailed)	0.143	0.098	0.161	0.451	0.003	0.002	.
	N	239	239	239	239	239	239	239
ZANG2	Correlation Coefficient	0.12	.147*	-0.117	0.06	0.115	.189**	.173**	--
	Sig. (2-tailed)	0.064	0.023	0.071	0.356	0.075	0.003	0.007	.
	N	239	239	239	239	239	239	239	239
ZApoAII	Correlation Coefficient	-0.059	-0.05	.135*	-0.073	-.130*	-0.069	-0.081	-.183**	--
	Sig. (2-tailed)	0.362	0.437	0.037	0.262	0.044	0.288	0.211	0.004	.
	N	239	239	239	239	239	239	239	239	239
ZApoB	Correlation Coefficient	0.062	0.062	-0.057	.158*	0.12	-0.093	0.076	-.229**	0.123	--
	Sig. (2-tailed)	0.337	0.337	0.377	0.015	0.064	0.15	0.241	<.001	0.058	.
	N	239	239	239	239	239	239	239	239	239	239
ZApoD	Correlation Coefficient	-0.015	-0.022	-0.022	-.138*	-0.094	0.013	-0.05	.168**	-0.056	-0.096	--
	Sig. (2-tailed)	0.813	0.732	0.736	0.033	0.149	0.838	0.442	0.009	0.388	0.141	.
	N	239	239	239	239	239	239	239	239	239	239	239
ZApoE	Correlation Coefficient	-0.073	-0.05	.285**	-.369**	-0.035	0.028	0.04	0.01	.274**	.145*	.148*	--
	Sig. (2-tailed)	0.264	0.439	<.001	<.001	0.593	0.664	0.54	0.874	<.001	0.025	0.022	.
	N	239	239	239	239	239	239	239	239	239	239	239	239
ZBLC	Correlation Coefficient	0.004	0.038	-0.078	0.011	.141*	.192**	0.092	.336**	-.196**	-.201**	0.125	-0.052	--
	Sig. (2-tailed)	0.955	0.561	0.229	0.868	0.03	0.003	0.157	<.001	0.002	0.002	0.054	0.42	.
	N	239	239	239	239	239	239	239	239	239	239	239	239	239
ZC3	Correlation Coefficient	-0.086	-0.059	.211**	-0.102	0.102	0.088	0.006	-.151*	.246**	0.08	-.144*	.170**	-.207**	--
	Sig. (2-tailed)	0.186	0.365	0.001	0.117	0.114	0.174	0.931	0.019	<.001	0.22	0.026	0.008	0.001	.
	N	239	239	239	239	239	239	239	239	239	239	239	239	239	239
ZCalcitonin	Correlation Coefficient	-0.065	-0.081	-.149*	0.063	.261**	-0.061	0.055	.132*	-0.032	-0.001	-.130*	-0.028	0.048	-0.046	--
	Sig. (2-tailed)	0.316	0.214	0.021	0.331	<.001	0.347	0.399	0.042	0.624	0.983	0.045	0.672	0.461	0.48	.
	N	239	239	239	239	239	239	239	239	239	239	239	239	239	239	239
ZCD40L	Correlation Coefficient	-0.058	-0.06	0.01	0.039	-.222**	-0.006	-0.063	0.007	0.048	-0.081	.139*	0.015	-0.073	0.013	-.209**	--
	Sig. (2-tailed)	0.369	0.359	0.873	0.551	<.001	0.928	0.334	0.92	0.465	0.214	0.032	0.816	0.258	0.843	0.001	.
	N	239	239	239	239	239	239	239	239	239	239	239	239	239	239	239	239
ZCgA	Correlation Coefficient	-.274**	-.230**	.213**	-.231**	.236**	0.052	-0.062	0.107	-0.033	-0.112	0.053	-0.007	.223**	-.158*	0.115	-0.108	--
	Sig. (2-tailed)	<.001	<.001	<.001	<.001	<.001	0.426	0.341	0.099	0.611	0.085	0.415	0.918	<.001	0.015	0.077	0.097	.
	N	239	239	239	239	239	239	239	239	239	239	239	239	239	239	239	239	239
ZCRP	Correlation Coefficient	-.176**	-.151*	.209**	-.286**	.129*	.160*	0.008	-0.007	-0.015	-0.005	-0.032	.186**	0.058	.376**	-0.038	0.056	-0.03	--
	Sig. (2-tailed)	0.006	0.019	0.001	<.001	0.046	0.013	0.898	0.909	0.812	0.942	0.62	0.004	0.375	<.001	0.556	0.388	0.644	.
	N	239	239	239	239	239	239	239	239	239	239	239	239	239	239	239	239	239	239
ZEotaxin3	Correlation Coefficient	0.095	0.084	-.220**	0.09	.159*	.177**	0.118	.440**	-.218**	-0.122	.156*	-.127*	.557**	-.337**	0.116	-0.074	.193**	-.172**	--
	Sig. (2-tailed)	0.141	0.198	<.001	0.167	0.014	0.006	0.068	<.001	<.001	0.059	0.016	0.05	<.001	<.001	0.075	0.257	0.003	0.008	.
	N	239	239	239	239	239	239	239	239	239	239	239	239	239	239	239	239	239	239	239
ZFABP	Correlation Coefficient	-.153*	-.129*	0.048	-.155*	.382**	0.037	0.055	.210**	-0.083	-0.086	0.107	.137*	.221**	-0.013	.148*	-0.108	.297**	.174**	0.117	--
	Sig. (2-tailed)	0.018	0.047	0.461	0.017	<.001	0.564	0.393	0.001	0.203	0.186	0.098	0.034	<.001	0.839	0.022	0.097	<.001	0.007	0.072	.
	N	239	239	239	239	239	239	239	239	239	239	239	239	239	239	239	239	239	239	239	239
ZFasL	Correlation Coefficient	-.180**	-.195**	0.081	-0.056	-0.025	-.172**	.276**	0.054	0.084	0.048	0.028	.136*	0.066	-0.023	-0.033	-0.038	0.025	-0.001	.137*	-0.112	--
	Sig. (2-tailed)	0.005	0.003	0.212	0.388	0.704	0.008	<.001	0.406	0.195	0.461	0.67	0.036	0.309	0.726	0.614	0.56	0.698	0.983	0.034	0.085	.
	N	239	239	239	239	239	239	239	239	239	239	239	239	239	239	239	239	239	239	239	239	239
ZHaptoglobin	Correlation Coefficient	-0.084	-0.087	0.059	-.128*	-0.066	.182**	-0.043	0.065	0.035	-0.056	0.025	0.031	-0.04	.232**	-0.084	0.085	-0.011	.336**	-0.101	0.057	-0.064	--
	Sig. (2-tailed)	0.193	0.179	0.368	0.048	0.308	0.005	0.506	0.319	0.588	0.386	0.706	0.635	0.541	<.001	0.195	0.189	0.862	<.001	0.121	0.379	0.326	.
	N	239	239	239	239	239	239	239	239	239	239	239	239	239	239	239	239	239	239	239	239	239	239
ZHBELGF	Correlation Coefficient	0.063	0.061	-.204**	.167**	.366**	0.058	0.08	.288**	-.180**	0.009	0.083	-0.043	.244**	-.171**	0.091	.161*	.208**	0.005	.299**	.247**	-0.093	0.043	--
	Sig. (2-tailed)	0.329	0.346	0.002	0.01	<.001	0.374	0.218	<.001	0.005	0.886	0.203	0.507	<.001	0.008	0.159	0.013	0.001	0.937	<.001	<.001	0.153	0.512	.
	N	239	239	239	239	239	239	239	239	239	239	239	239	239	239	239	239	239	239	239	239	239	239	239
ZHCC4	Correlation Coefficient	0.044	0.057	-0.02	-0.023	.349**	0.097	0.072	0.118	0.071	0.093	0.043	.219**	0.104	.207**	.131*	-0.089	0.038	.143*	0.056	.248**	-0.03	0.018	0.077	--
	Sig. (2-tailed)	0.497	0.377	0.755	0.723	<.001	0.135	0.27	0.07	0.276	0.152	0.509	<.001	0.11	0.001	0.044	0.17	0.562	0.028	0.388	<.001	0.643	0.776	0.239	.
	N	239	239	239	239	239	239	239	239	239	239	239	239	239	239	239	239	239	239	239	239	239	239	239	239
ZHGF	Correlation Coefficient	0.009	0.036	-0.043	0.015	.401**	.211**	0.122	.250**	-.150*	0.043	0.077	0.053	.312**	0.124	0.099	-0.115	0.09	.198**	.160*	.283**	-0.033	0.053	.234**	.491**	--
	Sig. (2-tailed)	0.884	0.581	0.51	0.813	<.001	0.001	0.059	<.001	0.021	0.503	0.233	0.413	<.001	0.055	0.128	0.077	0.166	0.002	0.013	<.001	0.61	0.417	<.001	<.001	.
	N	239	239	239	239	239	239	239	239	239	239	239	239	239	239	239	239	239	239	239	239	239	239	239	239	239
ZIL16	Correlation Coefficient	-0.117	-0.085	0.053	-0.096	.353**	0.055	0.103	.163*	-0.009	-0.021	0.079	.244**	.192**	0.109	0.109	0.012	.293**	.213**	0.107	.397**	0.09	-0.03	.310**	.190**	.263**	--
	Sig. (2-tailed)	0.072	0.192	0.414	0.137	<.001	0.398	0.113	0.012	0.893	0.747	0.226	<.001	0.003	0.094	0.094	0.858	<.001	<.001	0.1	<.001	0.165	0.641	<.001	0.003	<.001	.
	N	239	239	239	239	239	239	239	239	239	239	239	239	239	239	239	239	239	239	239	239	239	239	239	239	239	239
ZIL6r	Correlation Coefficient	0.026	0.032	0.02	-0.052	-0.025	-0.05	-0.025	0.084	0.085	0.03	0.118	.169**	0.033	0	-0.01	0.103	0.065	0.01	0.061	-0.004	0.058	0.087	0.053	-0.104	-0.071	0.12	--
	Sig. (2-tailed)	0.687	0.625	0.755	0.424	0.697	0.438	0.699	0.194	0.189	0.642	0.07	0.009	0.613	0.996	0.883	0.112	0.315	0.877	0.346	0.947	0.375	0.183	0.411	0.108	0.275	0.063	.
	N	239	239	239	239	239	239	239	239	239	239	239	239	239	239	239	239	239	239	239	239	239	239	239	239	239	239	239
ZMI	Correlation Coefficient	-0.049	-0.011	0.1	-.152*	.216**	.132*	0.062	.155*	0.079	-0.037	0.104	0.086	.345**	-0.008	-0.01	-0.092	.322**	.181**	.207**	.233**	0.1	0.089	.176**	.131*	.232**	.234**	.193**	--
	Sig. (2-tailed)	0.448	0.864	0.122	0.019	<.001	0.042	0.34	0.017	0.225	0.568	0.108	0.184	<.001	0.907	0.877	0.155	<.001	0.005	0.001	<.001	0.123	0.168	0.006	0.043	<.001	<.001	0.003	.
	N	239	239	239	239	239	239	239	239	239	239	239	239	239	239	239	239	239	239	239	239	239	239	239	239	239	239	239	239
ZMIP1a	Correlation Coefficient	0.043	0.05	-.145*	0.045	0.126	.161*	0.12	.367**	-.228**	-0.093	0.087	-0.096	.237**	-0.124	0.079	-0.031	0.086	-0.011	.272**	.259**	-0.025	0.031	.334**	0.036	.356**	.187**	-0.056	0.027	--
	Sig. (2-tailed)	0.504	0.446	0.025	0.489	0.052	0.013	0.064	<.001	<.001	0.152	0.18	0.137	<.001	0.057	0.225	0.628	0.187	0.862	<.001	<.001	0.697	0.637	<.001	0.579	<.001	0.004	0.39	0.673	.
	N	239	239	239	239	239	239	239	239	239	239	239	239	239	239	239	239	239	239	239	239	239	239	239	239	239	239	239	239	239
ZMMP1	Correlation Coefficient	-0.066	-0.065	-0.059	-0.021	.155*	.137*	.395**	.181**	-.209**	-0.023	0.073	0.11	.191**	-0.004	-0.02	.250**	0.05	0.069	.130*	0.115	0.084	0.087	.247**	0.068	.293**	.178**	0.08	0.112	.136*	--
	Sig. (2-tailed)	0.31	0.318	0.366	0.742	0.016	0.034	<.001	0.005	0.001	0.721	0.26	0.091	0.003	0.955	0.757	<.001	0.438	0.287	0.045	0.077	0.197	0.182	<.001	0.293	<.001	0.006	0.217	0.083	0.036	.
	N	239	239	239	239	239	239	239	239	239	239	239	239	239	239	239	239	239	239	239	239	239	239	239	239	239	239	239	239	239	239
ZNR_CAM	Correlation Coefficient	-0.094	-0.058	.135*	-.155*	0.122	-0.009	0.109	0.09	0.054	0.04	0.079	.179**	.292**	0.029	-0.037	-0.093	.256**	0.034	.139*	0.115	.209**	-0.125	0.05	.128*	.209**	.195**	0.067	.137*	0.03	0.112	--
	Sig. (2-tailed)	0.148	0.373	0.037	0.016	0.059	0.892	0.093	0.164	0.405	0.534	0.224	0.006	<.001	0.656	0.568	0.151	<.001	0.604	0.031	0.075	0.001	0.054	0.439	0.049	0.001	0.002	0.305	0.034	0.647	0.083	.
	N	239	239	239	239	239	239	239	239	239	239	239	239	239	239	239	239	239	239	239	239	239	239	239	239	239	239	239	239	239	239	239
ZOsteopontin	Correlation Coefficient	-0.127	-0.104	0.088	-.205**	.150*	.157*	-0.033	.183**	-.166*	-.142*	0.067	0.062	.349**	-0.108	0.004	-.135*	.449**	0.052	.220**	.301**	0	.128*	.188**	.165*	.194**	.149*	0.105	.275**	.200**	0.008	.242**	--
	Sig. (2-tailed)	0.05	0.109	0.174	0.001	0.02	0.015	0.612	0.004	0.01	0.029	0.3	0.338	<.001	0.095	0.945	0.037	<.001	0.423	<.001	<.001	0.998	0.049	0.004	0.011	0.003	0.021	0.105	<.001	0.002	0.899	<.001	.
	N	239	239	239	239	239	239	239	239	239	239	239	239	239	239	239	239	239	239	239	239	239	239	239	239	239	239	239	239	239	239	239	239
ZPAPPA	Correlation Coefficient	0.057	0.054	-0.117	0.066	.207**	-0.018	0.09	0.049	-.188**	0.126	-0.051	-.150*	.193**	-.214**	.141*	-0.09	0.11	-0.041	0.124	0.071	-0.084	-.155*	0.094	0.006	.141*	-0.025	-.141*	0.085	0.067	0.027	.147*	.141*	--
	Sig. (2-tailed)	0.381	0.408	0.072	0.313	0.001	0.779	0.165	0.455	0.003	0.051	0.434	0.02	0.003	<.001	0.029	0.168	0.09	0.53	0.055	0.271	0.193	0.016	0.147	0.927	0.03	0.705	0.03	0.189	0.3	0.675	0.023	0.029	.
	N	239	239	239	239	239	239	239	239	239	239	239	239	239	239	239	239	239	239	239	239	239	239	239	239	239	239	239	239	239	239	239	239	239
ZPARC	Correlation Coefficient	-0.088	-0.067	0.091	-0.123	0.113	.137*	0.091	0.109	-0.03	0.006	0.031	0.082	.237**	0.119	0.038	-0.088	0.092	.215**	0.068	.278**	-0.016	0.098	0.102	.146*	.414**	.241**	0.009	.328**	.468**	0.011	0.023	.199**	0.033	--
	Sig. (2-tailed)	0.174	0.301	0.162	0.058	0.082	0.034	0.161	0.092	0.643	0.93	0.634	0.208	<.001	0.067	0.554	0.174	0.156	<.001	0.298	<.001	0.804	0.13	0.117	0.024	<.001	<.001	0.893	<.001	<.001	0.872	0.725	0.002	0.615	.
	N	239	239	239	239	239	239	239	239	239	239	239	239	239	239	239	239	239	239	239	239	239	239	239	239	239	239	239	239	239	239	239	239	239	239
ZPYY	Correlation Coefficient	0.066	0.076	-.152*	.187**	.296**	0.118	.183**	.217**	-0.064	0	-0.008	-0.105	0.088	0.021	0.086	-0.01	0.024	0.075	0.053	.243**	-0.021	-0.017	.160*	.160*	.223**	.163*	-0.006	.128*	.136*	.182**	0.034	0.025	.131*	0.023	--
	Sig. (2-tailed)	0.312	0.242	0.019	0.004	<.001	0.068	0.005	<.001	0.324	0.999	0.904	0.105	0.176	0.745	0.184	0.873	0.709	0.246	0.418	<.001	0.752	0.796	0.013	0.013	<.001	0.012	0.92	0.048	0.035	0.005	0.596	0.705	0.044	0.719	.
	N	239	239	239	239	239	239	239	239	239	239	239	239	239	239	239	239	239	239	239	239	239	239	239	239	239	239	239	239	239	239	239	239	239	239	239
ZTTotal	Correlation Coefficient	-.169**	-.184**	-0.071	-0.044	.165*	-0.046	0.113	-0.089	-.221**	0.082	0.096	-.173**	-0.011	-0.04	.167**	-0.088	0.069	-0.042	-0.001	0.063	-0.028	-0.101	0.015	0.073	.188**	.128*	-0.075	-0.084	0.034	.135*	-0.048	0.012	0.067	.152*	-0.035	--
	Sig. (2-tailed)	0.009	0.004	0.274	0.5	0.01	0.479	0.082	0.169	<.001	0.205	0.139	0.007	0.869	0.543	0.01	0.177	0.288	0.513	0.989	0.333	0.668	0.119	0.816	0.261	0.003	0.047	0.245	0.195	0.597	0.036	0.457	0.85	0.305	0.019	0.594	.
	N	239	239	239	239	239	239	239	239	239	239	239	239	239	239	239	239	239	239	239	239	239	239	239	239	239	239	239	239	239	239	239	239	239	239	239	239
ZSerotransferrin	Correlation Coefficient	.179**	.179**	-0.087	.153*	0.007	0.052	-0.004	-0.011	.228**	0.112	.165*	0.016	-.128*	.218**	-.152*	-0.057	-0.113	-0.093	-0.086	-0.052	-0.048	-0.017	0.014	0.008	0.118	-0.059	-0.007	-0.03	0.064	0.044	-0.003	-.248**	-.200**	-0.033	0.054	0.023	--
	Sig. (2-tailed)	0.005	0.006	0.182	0.018	0.918	0.42	0.952	0.867	<.001	0.084	0.011	0.811	0.049	<.001	0.019	0.382	0.081	0.15	0.184	0.423	0.456	0.794	0.828	0.901	0.069	0.362	0.909	0.645	0.327	0.498	0.966	<.001	0.002	0.617	0.402	0.722	.
	N	239	239	239	239	239	239	239	239	239	239	239	239	239	239	239	239	239	239	239	239	239	239	239	239	239	239	239	239	239	239	239	239	239	239	239	239	239
ZTTR	Correlation Coefficient	-0.107	-0.084	.182**	-0.113	.155*	-.153*	0.056	-.135*	.382**	.242**	0.109	.236**	-.133*	.147*	0.074	-0.054	.146*	-0.063	-.186**	0.093	-0.002	0.004	-0.027	0.081	0.027	0.07	0.002	0.07	-.184**	-0.003	0.114	-0.077	-0.01	0.014	0.059	0.071	.205**	--
	Sig. (2-tailed)	0.099	0.196	0.005	0.081	0.017	0.018	0.387	0.037	<.001	<.001	0.093	<.001	0.039	0.023	0.255	0.407	0.024	0.33	0.004	0.152	0.978	0.955	0.683	0.211	0.675	0.279	0.981	0.278	0.004	0.962	0.078	0.236	0.874	0.826	0.361	0.271	0.001	.
	N	239	239	239	239	239	239	239	239	239	239	239	239	239	239	239	239	239	239	239	239	239	239	239	239	239	239	239	239	239	239	239	239	239	239	239	239	239	239
ZvWF	Correlation Coefficient	-0.025	0.001	0.029	-0.004	0.109	.148*	0.031	0.103	0.069	0.043	0.067	0.122	0.037	.242**	0.055	-0.021	0.017	0.094	0.009	0.102	0.007	0.053	0.025	.134*	.225**	.153*	0.024	0.051	0.09	0.074	0.025	-0.034	-0.067	0.123	0.106	-0.031	0.084	0.074	--
	Sig. (2-tailed)	0.699	0.985	0.657	0.952	0.094	0.022	0.629	0.113	0.287	0.507	0.305	0.061	0.573	<.001	0.399	0.743	0.798	0.148	0.895	0.114	0.915	0.415	0.702	0.039	<.001	0.018	0.706	0.432	0.164	0.253	0.698	0.598	0.3	0.058	0.101	0.635	0.197	0.252	.
	N	239	239	239	239	239	239	239	239	239	239	239	239	239	239	239	239	239	239	239	239	239	239	239	239	239	239	239	239	239	239	239	239	239	239	239	239	239	239	239
** Correlation is significant at the 0.01 level (2-tailed).
* Correlation is significant at the 0.05 level (2-tailed).

## Sheet: Table S4 Top 10 GO and KEGG
Table S4 - Top 10 GO and KEGG pathways
BP	ID	Description	pvalue	p.adjust	qvalue	GeneID	Count
GO:0060326	GO:0060326	cell chemotaxis	1.12175e-13	1.5828e-10	9.09212e-11	CCL26/CXCL13/CHGA/CCR4/HBEGF/HGF/IL6R/IL16/CXCL9/CCL3/CCL18/CALCA	12
GO:0030595	GO:0030595	leukocyte chemotaxis	2.18275e-10	1.53993e-07	8.84588e-08	CCL26/CXCL13/CHGA/IL6R/IL16/CXCL9/CCL3/CCL18/CALCA	9
GO:1905952	GO:1905952	regulation of lipid localization	8.14578e-10	3.24295e-07	1.86286e-07	CRP/FABP3/APOA2/APOB/APOE/FASLG/SPP1/C3	8
GO:0050900	GO:0050900	leukocyte migration	9.19333e-10	3.24295e-07	1.86286e-07	CCL26/CXCL13/CHGA/APOD/IL6R/IL16/CXCL9/CCL3/CCL18/CALCA	10
GO:0097529	GO:0097529	myeloid leukocyte migration	6.77044e-09	1.91062e-06	1.09752e-06	CCL26/CXCL13/CHGA/IL6R/CXCL9/CCL3/CCL18/CALCA	8
GO:0070098	GO:0070098	chemokine-mediated signaling pathway	9.82516e-09	2.31055e-06	1.32726e-06	CCL26/CXCL13/CCR4/CXCL9/CCL3/CCL18	6
GO:1990868	GO:1990868	response to chemokine	1.64485e-08	2.9011e-06	1.66649e-06	CCL26/CXCL13/CCR4/CXCL9/CCL3/CCL18	6
GO:1990869	GO:1990869	cellular response to chemokine	1.64485e-08	2.9011e-06	1.66649e-06	CCL26/CXCL13/CCR4/CXCL9/CCL3/CCL18	6
GO:1905954	GO:1905954	positive regulation of lipid localization	3.87602e-08	5.76581e-06	3.31208e-06	FABP3/APOB/APOE/FASLG/SPP1/C3	6
GO:0002526	GO:0002526	acute inflammatory response	4.08633e-08	5.76581e-06	3.31208e-06	SERPINA3/CRP/HP/APOA2/IL6R/C3	6
MF	ID	Description
GO:0048018	GO:0048018	receptor ligand activity	1.30462e-15	9.32417e-14	3.13062e-14	CCL26/CXCL13/AGRP/HBEGF/HGF/FASLG/IL16/CXCL9/PYY/CCL3/CCL18/SPP1/TTR/CALCA/CD40LG	15
GO:0030546	GO:0030546	signaling receptor activator activity	1.60761e-15	9.32417e-14	3.13062e-14	CCL26/CXCL13/AGRP/HBEGF/HGF/FASLG/IL16/CXCL9/PYY/CCL3/CCL18/SPP1/TTR/CALCA/CD40LG	15
GO:0005125	GO:0005125	cytokine activity	2.43343e-10	9.40928e-09	3.1592e-09	CCL26/CXCL13/FASLG/IL16/CXCL9/CCL3/CCL18/SPP1/CD40LG	9
GO:0001664	GO:0001664	G protein-coupled receptor binding	1.40267e-09	4.06774e-08	1.36576e-08	CCL26/CXCL13/AGRP/CXCL9/PYY/CCL3/CCL18/C3/CALCA	9
GO:0005126	GO:0005126	cytokine receptor binding	2.10587e-08	4.67016e-07	1.56802e-07	CCL26/CXCL13/FASLG/IL6R/CXCL9/CCL3/CCL18/CD40LG	8
GO:0008009	GO:0008009	chemokine activity	2.4156e-08	4.67016e-07	1.56802e-07	CCL26/CXCL13/CXCL9/CCL3/CCL18	5
GO:0042379	GO:0042379	chemokine receptor binding	1.60397e-07	2.65801e-06	8.92434e-07	CCL26/CXCL13/CXCL9/CCL3/CCL18	5
GO:0070325	GO:0070325	lipoprotein particle receptor binding	1.95886e-07	2.84035e-06	9.53657e-07	CRP/APOA2/APOB/APOE	4
GO:0048020	GO:0048020	CCR chemokine receptor binding	1.43809e-06	1.85354e-05	6.22332e-06	CCL26/CXCL13/CCL3/CCL18	4
GO:0120020	GO:0120020	cholesterol transfer activity	7.86724e-06	9.126e-05	3.06408e-05	APOA2/APOB/APOE	3
CC	ID	Description
GO:0031983	GO:0031983	vesicle lumen	2.89904e-09	2.66711e-07	1.61736e-07	SERPINA3/HGF/HP/APOB/FASLG/TF/C3/TTR/VWF	9
GO:0060205	GO:0060205	cytoplasmic vesicle lumen	5.89552e-08	2.71194e-06	1.64454e-06	SERPINA3/HGF/HP/FASLG/TF/C3/TTR/VWF	8
GO:0072562	GO:0072562	blood microparticle	1.54735e-07	4.7452e-06	2.87752e-06	SERPINA3/HP/APOA2/APOE/TF/C3	6
GO:0034774	GO:0034774	secretory granule lumen	1.01622e-06	2.3373e-05	1.41736e-05	SERPINA3/HGF/HP/TF/C3/TTR/VWF	7
GO:0042627	GO:0042627	chylomicron	1.29408e-06	2.38111e-05	1.44392e-05	APOA2/APOB/APOE	3
GO:0034361	GO:0034361	very-low-density lipoprotein particle	5.11614e-06	6.72407e-05	4.07752e-05	APOA2/APOB/APOE	3
GO:0034385	GO:0034385	triglyceride-rich plasma lipoprotein particle	5.11614e-06	6.72407e-05	4.07752e-05	APOA2/APOB/APOE	3
GO:0030669	GO:0030669	clathrin-coated endocytic vesicle membrane	6.76968e-06	7.78513e-05	4.72096e-05	HBEGF/APOB/APOE/TF	4
GO:0071682	GO:0071682	endocytic vesicle lumen	7.92011e-06	8.09611e-05	4.90954e-05	HP/APOB/APOE	3
GO:0009897	GO:0009897	external side of plasma membrane	1.09677e-05	9.38901e-05	5.69356e-05	CCR4/FASLG/IL6R/CXCL9/NRCAM/TF/CD40LG	7
KEGG	ID	Description	pvalue	p.adjust	qvalue
hsa04060	hsa04060	Cytokine-cytokine receptor interaction	2.23186e-08	1.10751e-06	9.03822e-07	CXCL13/CD40LG/CCL26/FASLG/CCR4/IL16/IL6R/CXCL9/CCL3/CCL18	10
hsa04061	hsa04061	Viral protein interaction with cytokine and cytokine receptor	2.48879e-08	1.10751e-06	9.03822e-07	CXCL13/CCL26/CCR4/IL6R/CXCL9/CCL3/CCL18	7
hsa04062	hsa04062	Chemokine signaling pathway	5.15889e-05	0.00153047	0.00124899	CXCL13/CCL26/CCR4/CXCL9/CCL3/CCL18	6
hsa04979	hsa04979	Cholesterol metabolism	0.000898805	0.0184214	0.0150335	APOA2/APOB/APOE	3
hsa05171	hsa05171	Coronavirus disease - COVID-19	0.00113358	0.0184214	0.0150335	C3/HBEGF/IL6R/MMP1/VWF	5
hsa05417	hsa05417	Lipid and atherosclerosis	0.0012419	0.0184214	0.0150335	APOB/CD40LG/FASLG/CCL3/MMP1	5
hsa03320	hsa03320	PPAR signaling pathway	0.00316238	0.0402074	0.0328126	APOA2/FABP3/MMP1	3
hsa04620	hsa04620	Toll-like receptor signaling pathway	0.00590743	0.0657202	0.0536333	CXCL9/CCL3/SPP1	3
hsa05142	hsa05142	Chagas disease	0.00678964	0.067142	0.0547936	C3/FASLG/CCL3	3
hsa04066	hsa04066	HIF-1 signaling pathway	0.00918757	0.0817694	0.0667308	ANGPT2/IL6R/TF	3
